# Supplementary material for: Endometrial Microbiome Profiles in Women Evaluated for Infertility or Recurrent Miscarriage: A Single-Center Descriptive Study
Source: Diagnostics (Basel). 2026 Jun 21;16(12):1920. doi: 10.3390/diagnostics16121920 (PMC13297907; doi:10.3390/diagnostics16121920)
Supplement: Supplementary file 1 [file diagnostics-16-01920-s001.zip]

Archive with 1 entries (1 files):
- diagnostics-4323078-supplementary.pdf
